# Supplementary material for: Probing the E1o-E2o and E1a-E2o Interactions in Binary Subcomplexes of the Human 2-Oxoglutarate Dehydrogenase and 2-Oxoadipate Dehydrogenase Complexes by Chemical Cross-Linking Mass Spectrometry and Molecular Dynamics Simulation
Source: Int J Mol Sci. 2023 Feb 25;24(5):4555. doi: 10.3390/ijms24054555 (PMC10003691; doi:10.3390/ijms24054555)
Supplement: Supplementary file 1 [file ijms-24-04555-s001.zip]

Archive with 1 entries (1 files):
- ijms-2139730-supplementary.pdf
